# Supplementary material for: Digitisation of the Natural History Museum’s collection of Dalbergia, Pterocarpus and the subtribe Phaseolinae (Fabaceae, Faboideae)
Source: Biodivers Data J. 2022 Nov 14;10:e94939. doi: 10.3897/BDJ.10.e94939 (PMC9836434; doi:10.3897/BDJ.10.e94939)
Supplement: Supplementary material 2 — Collector's list [file bdj-10-e94939-s002.csv]

Rank	Wikidata Q Code	Collectors	No. of records
1	Q4798733	Arthur Francis George Kerr	433
2	Q55684213	Georges Marie Patrice Charles Le Testu	252
3	Q15727183	John Gossweiler	207
4	Q2985757	Col. Richard Henry Beddome	135
5	Q2985757	Mario Sousa Sánchez	128
6	Q2659116	Charles Baron Clarke	123
7	Q78609	Friedrich Martin Josef Welwitsch	121
8	Q21340735	Charles Tisserant	120
9	Q116720	Émile Hassler	120
10	Q4290420	Francisco de Ascencão Mendonça	115
11	Q108197157	Norman Centlivres Chase	105
12	Q730310	Nathaniel Wallich	103
13	Q2865378	Arthur Wallis Exell	101
14	Q5651733	Oswaldo Téllez Valdés	101
15	Q5077783	Charles Francis Massey Swynnerton	100
16	Q21337647	Hans-Joachim Eberhardt Schlieben	98
17	Q2897760	Bernard Dearman Burtt	75
18	Q21607532	Ferdinand Ignatius Xavier Rugel	74
19	Q21395774	Caroline Whitefoord	73
20	Q55532773	George Boole Hinton	73
21	Q108197234	Theodor Wilhelm Kässner	72
22	Q108197361	Edgar Francisco Cabrera Cano	65
23	Q55455995	Richard Frank Rand	64
24	Q21340660	Hamish Boyd Gilliland	61
25	Q2601698	Walter Adolpho Ducke	58
26	Q2600470	Ynes Enriquetta Julietta Mexia	57
27	Q62278	Friedrich Richard Rudolf Schlechter	56
28	Q63126	Georg August Schweinfurth	55
29	Q72899	Georg Heinrich Wilhelm Schimper	55
30	Q1701052	John Medley Wood	55
31	Q108197317	Nai Put	55
32	Q108197276	Alexander Marcan	53
33	Q5732192	Boris Alexander Krukoff	51
34	Q5933549	John Richard Ironside Wood	48
35	Q2043550	Percy Amaury Talbot	48
36	Q3430474	Richard Arnold Dümmer	48
37	Q21607143	Alberto Reyes García	46
38	Q21612729	Leonard Howard John Williams	46
39	Q6525437	Leonard John Brass	46
40	Q5877823	George Francis Scott-Elliot	45
41	Q108197333	Frederick William Hugh Migeod	44
42	Q5503949	Friedrich Wilms	44
43	Q1349394	Richard Spruce	43
44	Q13501872	Esteban Manuel Martínez Salas	42
45	Q21517258	Hiroo Kanai	42
46	Q3159964	Jacques Samuel Blanchet	41
47	Q5792958	Hiram Wild	40
48	Q6167727	William Russell Sykes	40
49	Q21607328	Frederick Arundel Rogers	39
50	Q1078398	Christen Smith	38
51		Frederick Eyles	38
52		George Gardner	38
53		James Bowie	38
54		Thennilapuram Parasuraman Ramamoorthy	38
55		Antonio Molina Rositto	36
56		Norman Keith Bonner Robson	36
57		Schomburgk	36
58		George Taylor	35
59		Robert Wight	35
60		Carl Ludwig Philip (Philipp) Zeyher	34
61		Elmer Drew Merrill	34
62		Henry Nicholas Ridley	34
63		Alexander Whyte	33
64		Gen Murata	33
65		William Tyrer Gerrard	33
66		Alfonso Octavio Delgado Salinas	32
67		Edward Palmer	32
68		Gerrit Davidse	32
69		Charles Edward Moss	31
70		George Jackson	31
71		María (Mamen) del Carmen Peña-Chocarro	31
72		Rachel Jane Hampshire	31
73		Dorothy Amaury Talbot	30
74		John Henry Vaughan	30
75		José Carmen Soto Núñez	30
76		Ralph George Norwood Young	30
77		Stephen Blackmore	30
78		Thomas Horsfield	30
79		Walter Elias Broadway	30
80		Adolph Daniel Edward Elmer	29
81		Francisco Basurto P.	29
82		John Buchanan	29
83		Luis Agosto Grandvaux Barbosa	29
84		Alexandre Keith Monro	28
85		António Rocha da Torre	28
86		Jean Laurent Prosper Louis	28
87		Johann Maria Hildebrandt	28
88		John David Adam Stainton	28
89		John Hutchinson	28
90		Per Karl Hjalmar Dusén	28
91		Thomas Thomson	28
92		Warren Douglas (Doug) Stevens	28
93		Sir Joseph Banks	27
94		William H. Harris	27
95		Alfred Prentice Young	26
96		Anton Rehmann	26
97		Arthur Hugh Garfit Alston	26
98		Benjamin Heyne	26
99		Carlos Alves Henriques	26
100		George Henry Kendrick Thwaites	26
101		Herbert Huntingdon Smith	26
102		Makoto Togashi	26
103		Maximo Ramos	26
104		Norman Douglas Simpson	26
105		Pedro Cláudio Dinamarquez (Peter) Clausen	26
106		Urbain Jean Faurie	26
107		Allan Cunningham	25
108		Carl Albert Purpus	25
109		Cyrus Guernsey Pringle	25
110		Frederick Claude Deighton	25
111		George Richardson Proctor	25
112		Oleg Vladimir Polunin	25
113		Robert Brown	25
114		Adolf Ferdinand Stolz	24
115		Capt. Francis (Frank) Kingdon-Ward	24
116		Cedric Errol Carr	24
117		Henry Ogg Forbes	24
118		Hubert Callens	24
119		Hugh Cuming	24
120		Ludwig Riedel	24
121		Nancy C. Garwood	24
122		Peter Julian Tyrer	24
123		William August Schipp	24
124		Claude Frederick Hugh Monro	23
125		G. Theophilus Sampson	23
126		Georg Ludwig August Volkens	23
127		Hiroshi Hara	23
128		Jean Baptiste Louis Pierre	23
129		John Ellerton Stocks	23
130		Juana Inés Maria de Egea Juvinel	23
131		Karl August Gustav Fiebrig	23
132		A.S. Magallanes	22
133		Andrew Angus	22
134		August Gottlieb Hans Rudatis	22
135		Daniel Carl Solander	22
136		Francis Buchanan-Hamilton	22
137		Gaston François De Witte	22
138		Ilse von Nolde	22
139		Johann Gerhard König	22
140		Joseph Davenport Snowden	22
141		Truman George Yuncker	22
142		Wilfred Siame	22
143		Augustine Henry	21
144		Charles Wright	21
145		Ernest Henry Wilson	21
146		Frank White	21
147		Frederick Hugh Woodhams Kerr	21
148		George W. Barclay	21
149		Jan Bevington Gillett	21
150		John Miers	21
151		José Steinbach	21
152		Joseph Burtt Davy	21
153		Margaret Cecilia Tebbs	21
154		Rev. Richard Baron	21
155		Roland Edgar Cooper	21
156		Rudolph Friedrich Hohenacker	21
157		Samuel Mills Tracy	21
158		Berthold Carl Seemann	20
159		Francis Masson	20
160		Friedrich Sellow	20
161		Georg August Zenker	20
162		Jean-Paul Antoine Lebrun	20
163		José Arturo Solís Magallanes	20
164		José Jéronimo Triana	20
165		Albert Roy Vickery	19
166		Elias Alfonso Kamkamba Banda	19
167		George Forrest	19
168		George Latimer Bates	19
169		Helen G. Faulkner	19
170		Joseph Dalton Hooker	19
171		Phyllis Mary Chorley	19
172		Ronaq Khan	19
173		Thomas Berkeley Worthington	19
174		Allen Hiram Curtiss	18
175		Guillermo Klug	18
176		Heinrich Zollinger	18
177		Jakob (Jacques) E. Huber	18
178		Prescott-Decie	18
179		Agostino Pappi	17
180		Albert Ernest Kitson	17
181		Auguste Jean Baptiste Chevalier	17
182		Edgar Wolston Bertram Handsley Milne-Redhead	17
183		Hiroyoshi Ohashi	17
184		Hubert Lynes	17
185		Hugo Baum	17
186		Louis Otho (Otto) Williams	17
187		Rolando Tún Ortiz	17
188		Sin K. Lau	17
189		Carl (Karl) Georg Theodor Kotschy	16
190		Friedrich Wilhelm Rudolf Hostmann	16
191		George Samuel Jenman	16
192		Jasper William George Wyld	16
193		Joseph Burke	16
194		Karen Sidwell	16
195		Maria de Lourdes (Lulu) Rico Arce	16
196		Paul Ernst Emil Sintenis	16
197		William Roxburgh	16
198		Adolphe Tonduz	15
199		Dorothea Louise Head	15
200		Drège	15
201		H. de Cabrera	15
202		Henry Fletcher Hance	15
203		Maria Ernestine Walsh	15
204		Otto Hundt	15
205		René Gérard Antoine Germain	15
206		Sachiko Kurosawa	15
207		Walter Carl Otto Busse	15
208		Walter Goetze	15
209		Wenceslas Bojer	15
210		Arthur William Gerrard Bagshawe	14
211		Clovis Thorel	14
212		José L. Linares	14
213		Marcus Eugene Jones	14
214		Mary Strong Clemens	14
215		Paul Antoine Sagot	14
216		Sutton Hayes	14
217		Takasi Tuyama	14
218		Terence Macleane Salter	14
219		Benedict (Benjamin) Balansa	13
220		Carl Johann (Ivanovič) Maximowicz	13
221		Catherine Edith Godman	13
222		Charles Hose	13
223		Charles Russell Orcutt	13
224		David Andrew Sutton	13
225		Dennis Eugene Breedlove	13
226		George A. Ramage	13
227		Gottfried Wilhelm Johannes Mildbraed	13
228		Gregorio E. Edaño	13
229		Hermann Merxmüller	13
230		Hyacinthe Julien Robert Vanderyst	13
231		Johann Wilhelm Karl Moritz	13
232		José Antonio Pavón	13
233		Mary Gibby	13
234		Philip Miller	13
235		Ruurd Dirk Hoogland	13
236		Wilson Hoehne	13
237		(Alessandro) Luciano Bernardi	12
238		Andrew Mathews	12
239		Antonio Rodrigues Fonseca Raimundo	12
240		Arthur Kilpin Bulley	12
241		C. Matos	12
242		Edgard (Antoine Auguste) Verdick	12
243		Georges Guerrard Samuel Perrotet	12
244		Guillermo Ibarra-Manríquez	12
245		Harold A. Royer	12
246		Harold Edmund Box	12
247		Henry Hurd Rusby	12
248		James Kenneth Jackson	12
249		Johann Friedrich Metz	12
250		Joseph Clemens	12
251		Joseph Martin	12
252		Moritz Kurt Dinter	12
253		Phya Winit Wanadorn	12
254		Reverend James Lamont	12
255		Richard Alden Howard	12
256		Thomas Simcox Lea	12
257		Amaro Macedo	11
258		Aurélio Antero Balsinhas	11
259		Christian Ferdinand Friedrich von Krauss	11
260		Christopher John Humphries	11
261		Enrique Martinez S.	11
262		Everardo Martinez	11
263		F. Zimmer	11
264		Florence Mary Benson	11
265		Gideon Thomson	11
266		H. Hernández	11
267		Howard Samuel Irwin	11
268		Ignatz Urban	11
269		Isobyl Florence la Croix	11
270		James Sykes Gamble	11
271		John Sutherland Law	11
272		José Manuel Rosales	11
273		Karl Theodor Hilsenberg	11
274		Leslie Edward Wastell Codd	11
275		Luis Cortes A.	11
276		Oscar Jacob Azancot de Meneses	11
277		Pablo Basurto	11
278		Wilfred Thesiger	11
279		William Ernest Taylor	11
280		Adam Afzelius	10
281		Alush Shilom Ton	10
282		Alvan Wentworth Chapman	10
283		Cecil Boden Kloss	10
284		E.M. Bruce	10
285		Edmund (Ted) André Charles Louis Eloi Schelpe	10
286		Edward I. Newman	10
287		Frans Hubert Edouard Arthur Walter Robyns	10
288		Franz Ludwig Stuhlmann	10
289		Frederico Carlos Hoehne	10
290		George Basil Popov	10
291		Henrí François Pittier	10
292		Hipólito Ruiz López	10
293		James Edward Winterbottom	10
294		Jean-Henri Humbert	10
295		Leslie Desmond Edward Foster Vesey-Fitzgerald	10
296		M. Berthoud-Coulon	10
297		Martin Brunt	10
298		Olaf Hagerup	10
299		Osamu Tanaka	10
300		Paul Raymond House	10
301		Pedro Pablo Moreno	10
302		Pedro Tenorio Lezama	10
303		Peter MacOwan	10
304		Raymond Decary	10
305		Richard Strachey	10
306		Rui Indegário de Sousa Correia	10
307		Takasi (Takashi) Yamazaki	10
308		Thomas Cooper	10
309		Timothy Charles Whitmore	10
310		Wai-Tak Tsang	10
311		Wilfred Kings	10
312		William Griffith	10
313		William Henry Harvey	10
314		Winifred Mary Adelaide Brooke	10
315		Alfred Barton Rendle	9
316		Alush Mendez Ton	9
317		C. Gordon Hanson	9
318		Carl Curt Hosseus	9
319		Charles Sallé	9
320		Chester A. Wenzel	9
321		Elizabeth Solie Howard	9
322		Ellsworth Paine Killip	9
323		George Darby Haviland	9
324		George Franklin Gaumer	9
325		Guzberto Durán	9
326		H. Horsbrugh-Porter	9
327		Henri-Alexandre Junod	9
328		Jean Louis Berlandier	9
329		John McEwan Dalziel	9
330		Ludwig Hahn	9
331		Luis Wettnich Carrisso	9
332		M. Ladd O.	9
333		Percy James (Peter) Greenway	9
334		Rafael Torres Colín	9
335		Salvador Arias Montes	9
336		(François Marie) Camille Vermoesen	8
337		(Klas) Robert Elias Fries	8
338		Abdul Huk	8
339		Alfredo Nuvunga	8
340		Brigada Vazquez	8
341		Cambridge Congo Expedition	8
342		David Richard Hunt	8
343		Émile Jules Arthur Gadeceau	8
344		Ernst Friedrich von (Constantino) Glocker	8
345		G. Urquijo	8
346		George Don	8
347		George Michael Ryan	8
348		Guiseppe Martínez Calderón	8
349		Gustaf Oskar Andersson Malme	8
350		Gustave (Gerfroy) Arsène	8
351		Hans von Türckheim	8
352		Hugh McCullum Curran	8
353		J. Acosta	8
354		J. Heudelot	8
355		J. Sánchez	8
356		James Marten	8
357		Jan de Koning	8
358		João Maia Figueira	8
359		John Firminger Duthie	8
360		Joseph Kantikana	8
361		Leopold (Leo) Farmar	8
362		Masayuki Mikage	8
363		Miguel Bang	8
364		Otto Kersting	8
365		P. Gepts	8
366		Peter Jeremy Stafford	8
367		Robert Statham Williams	8
368		Societas Unitatis Fratrum [= Moravian Brothers]	8
369		William Wright	8
370		Zoe (Zoë) A. Goodwin	8
371		Albert Newton Steward	7
372		Annetta Mary Carter	7
373		Arthur Carl Victor Schott	7
374		Arthur Clague Hoyle	7
375		Arthur Oliver Chater	7
376		Charles Howard Stirton	7
377		Dr King's Collector	7
378		E.S. Brown	7
379		Eryl Smith	7
380		Evelyn Graham Beujon Gooding	7
381		Ferdinand Jacob Lindheimer	7
382		Francis Raymond (Ray) Fosberg	7
383		Francisco Ventura A.	7
384		Friedrich Carl Lehmann	7
385		Gabriel Flores Franco	7
386		H.A. Lindeman	7
387		H.D. Mclaren's native collectors	7
388		Hermanus Janse Van Rensburg	7
389		Ho-Chang Cheo	7
390		J. Linsley Gressitt	7
391		Jean J. Eckendorff	7
392		Jessie Williamson	7
393		Jim D. Chapman	7
394		John Christopher Scheepers	7
395		Jorge Calónico Soto	7
396		Justin Gillet	7
397		Lemmon	7
398		Mamerto D. Sulit	7
399		Miguel Guedes	7
400		Nathaniel Lord Britton	7
401		Northcote W. Thomas	7
402		Rafael Lira Saade	7
403		Raul Villacorta M.	7
404		Rev. Richard Thomas Lowe	7
405		Richard Elsam	7
406		Richard J. Wagner	7
407		T. Hostettler	7
408		Thomas Drummond	7
409		Alan Philip Dalby Jones	6
410		Albertina R. Molina	6
411		Alice Marguerite Pegler	6
412		Alphonse Robert	6
413		António de Figueiredo Gomes e Sousa	6
414		Arthur Ringoet	6
415		August Fendler	6
416		Auguste François Marie Glaziou	6
417		Charles Gilbert Rogers	6
418		Charles Immanuel Forsyth-Major	6
419		Claude Henry Baxter Grant	6
420		Daniel Zunguze	6
421		Eric John Clement	6
422		Francis Blackwell Forbes	6
423		Francisco de Sousa	6
424		Frederico Murta	6
425		George Whitfield Smith	6
426		Gert Guenther Hatschbach	6
427		Graham L.A. Heath	6
428		Henry Travers Ommanney	6
429		Herbert Christopher Robinson	6
430		Hideaki Ohba	6
431		Ivan Murray Johnston	6
432		James Cunningham	6
433		James P. Mandaville	6
434		Jesús Medardo Idrobo Muñoz	6
435		Johann Wilhelm Helfer	6
436		John Walter Gregory	6
437		Joseph Jackson Lister	6
438		Julius Philip Benjamin von Rohr	6
439		K. Rensch	6
440		K.S. Chow	6
441		Kunio Iwatsuki	6
442		L. Yen	6
443		Leonardo Osvaldo Alvarado Cárdenas	6
444		Lt. Col. D.O. King	6
445		Luis Diego Gómez Pignatoro	6
446		María Teresa Germán Ramírez	6
447		N. Michael	6
448		Nathaniel Pearce	6
449		Norihiko Tomooka	6
450		Pablo Alvia	6
451		Paul Carpenter Standley	6
452		Paul Rudolph Preuss	6
453		Pierre Alfred Déséglise	6
454		Puspa Ratna Shakya	6
455		Refugio Cedillo Trigos	6
456		Richard Evans Schultes	6
457		Richard John Pankhurst	6
458		Robert Ross	6
459		Spencer le Marchant Moore	6
460		Tai-Yien Cheo	6
461		Terua Pierson Williams	6
462		Thomas Nuttall	6
463		William Bellingham	6
464		William Raymond Philipson	6
465		(María) Gloria Andrade Murguía	5
466		A.S.L. Schelpe	5
467		Alexander Frederick Richmond Wollaston	5
468		Alwyn Howard (Al) Gentry	5
469		Ana María Hanan-Alipi	5
470		Angela Stanton	5
471		Anthony Hurt Wolley-Dod	5
472		C.B. Hunter	5
473		Carl Friedrich Philipp von Martius	5
474		Carl Hugo Ehrenfried Wilhelm Holst	5
475		Caroline Hutton	5
476		Charles Ford	5
477		Charles Henry Tyler Townsend	5
478		Charles Louis Pollard	5
479		Charles Melvin Barber	5
480		Clara Hilda Ramos Álvarez	5
481		David James Rogers	5
482		E. Godman	5
483		Eduard Friedrich Poeppig	5
484		Ernest Edward Galpin	5
485		Ernest Jesse Palmer	5
486		Errol Ivor White	5
487		Eugène De Kindt	5
488		F. David Barlow	5
489		Floyd Alonzo McClure	5
490		Francisco Leal de Lemos	5
491		Francisco Moreno	5
492		Frank Conkling Seymour	5
493		Frederick G. Carnochan	5
494		Frederick Gustav Meyer	5
495		Georg Scheffler	5
496		German N. López	5
497		Gorky Villa Muñoz	5
498		Guy Aylmer	5
499		Guy N. Collins	5
500		H. Goodwin	5
501		Hans Ellenbeck	5
502		Harry Bolus	5
503		Henri Antoine Homblé	5
504		Henry Smeathman	5
505		James Domoné Kennedy	5
506		James Edgar Dandy	5
507		James Macrae	5
508		James McFarlane Rattray	5
509		James Stewart	5
510		Janice G. Saunders	5
511		Jean Jules Linden	5
512		Johann Wilhelm (Guillermo) Schaffner	5
513		John Forbes	5
514		John Kirk	5
515		José Alberto de Oliveira Anchieta	5
516		Joseph Charles Corneille Bequaert	5
517		Kang-Peng To	5
518		Léon Humblot	5
519		Lilian Suzette Gibbs	5
520		M. Mélinon	5
521		Mario Sagastizado	5
522		Mary Alice Eleanor Richards	5
523		Mateo Botteri	5
524		Max Julius Dinklage	5
525		Miguel Domingo Fuertes Lorén	5
526		Mom Chao Lakshnakara	5
527		Patrick Millington Synge	5
528		Peter Döbbeler	5
529		Pierre Martin Rémi Aucher-Éloy	5
530		Raymond Mervyn Harley	5
531		Richard Crittenden McGregor	5
532		Richard Kenneth Brummitt	5
533		Robert Hermann Schomburgk	5
534		Robert Hugh Bunting	5
535		Rodolfo Vásquez Martínez	5
536		Romeu Mendes dos Santos	5
537		Ronald William John Keay	5
538		Rosaura Grether González	5
539		S Kopachon	5
540		Saiyad Masudal (Saiyid Masudal) Hasan Jafri	5
541		Shaik Mokim	5
542		Thomas Bruno Ryves	5
543		W. Sanderson	5
544		Wilhelm Holtz	5
545		William Carl Burger	5
546		William Houstoun	5
547		William Thomas Stearn	5
548		(Jens) Frans Hens	4
549		Adrien Hock	4
550		Akira Takahashi	4
551		Albert Oliver Dean Mogg	4
552		Alexander Anderson	4
553		Angus Buchanan	4
554		Anna Dieterlen	4
555		Antoine Petit	4
556		Antonio Fernández	4
557		Augustine J. Salubeni	4
558		Bernard De Winter	4
559		C. Curle	4
560		Carl Ludwig Ledermann	4
561		Carl Oscar Levine	4
562		Carlos Boane	4
563		Carmen Galdames	4
564		Charles Budd Robinson	4
565		Charles Maries	4
566		Ch'ing-Sêng Fan	4
567		Christopher Smith	4
568		D. Boonmalison	4
569		Dan Henry Nicolson	4
570		Demetrio Álvarez M.	4
571		Donald Joseph Boomer Killick	4
572		Dora Wright	4
573		Dr Hugh Scott	4
574		E. Brown	4
575		E. Ventura V.	4
576		E.G. Chapman	4
577		Edna J. Nash	4
578		Edouard-Ernest Maire	4
579		Elbert Luther Little Jr	4
580		Emile Licent	4
581		Eunice Onishi	4
582		Eva Mary Godman	4
583		Foon-Chew How	4
584		Francis de Silva	4
585		Frederick Otto Stohr	4
586		George Caley	4
587		George King	4
588		George Sherriff	4
589		George Tradescant Lay	4
590		Giovanni Podenzana	4
591		Heman Adolf Van Hermann	4
592		Henry Burton Guest Garrett	4
593		Henry Harold Welch Pearson	4
594		Henry Nottidge Moseley	4
595		Herbert A. Droege	4
596		Hermógenes F. Leitao Filho	4
597		Isaac Bayley Balfour	4
598		Isidoro Cabrera Rodríguez	4
599		Israngkura Nai Noe	4
600		Jacquin	4
601		Jean Baptiste Christophore Fusée Aublet	4
602		Jean Joseph Gustave Léonard	4
603		Jean-François Dobremez	4
604		John Gardner Wilkinson	4
605		Jorge Araque Molina	4
606		Justin Goudot	4
607		Kenton Lee Chambers	4
608		Koji Yonekura	4
609		L.T. Wigg	4
610		Leonicia Escritor	4
611		Louis Fraser	4
612		Luis Alejandro Novelo Retana	4
613		Luis Macuácua	4
614		M Jones	4
615		M L. Morgan	4
616		M Torres	4
617		Martínez	4
618		Michael Thomas Stieber	4
619		Miguel Renderos	4
620		Mohammed Atiqur Rahman	4
621		Mr Kenneth MacKinnon Guichard	4
622		Mrs Nash	4
623		Nim-Keoi Chun	4
624		Olga Korhoven Lakela	4
625		Olga Martha Montiel Jarquin	4
626		Orrick Baylor Metcalfe	4
627		Oscar Emanuel Warburg	4
628		Otto Jaag	4
629		P. Ornnaichart	4
630		Paul Hamilton Allen	4
631		Paul Pogge	4
632		Paul Quarré	4
633		Percy Hildebrand Gentle	4
634		Philippe Gérard	4
635		Prof. Dr. Karsten Wesche	4
636		R.R. Glanville	4
637		Rafael Durán García	4
638		Raimundo Reis dos Santos	4
639		Raimundo Souza	4
640		Rev. Fr. Hugh Scallan	4
641		Richard Oldham	4
642		Robert Kral	4
643		Roland McMillan Harper	4
644		Rui Fernando Romero Monteiro	4
645		S. Martínez E.	4
646		S. Purata	4
647		Samuel Botsford Buckley	4
648		Santiago Venturi	4
649		Silverio Perez	4
650		Thomas Herbert Elliot Jackson	4
651		Thomas Morong	4
652		Ture Johan Gustaf Een	4
653		Ulises Chavarría	4
654		W. Johnson	4
655		Wilhelm Sulpiz Kurz	4
656		William Brass	4
657		William Deans Cowan	4
658		William Gerald D'Arcy	4
659		William Gomez	4
660		William Greenstock	4
661		William Mitchell Molyneux	4
662		William Russell Anderson	4
663		Yue-Ying Li	4
664		A. Gonzales	3
665		Agosto Flamigni	3
666		Albertina de Molina	3
667		Alexander Collie	3
668		Alfred Forbes Broun	3
669		Alfredo Grijalva Pineda	3
670		Alicia Ibáñez García	3
671		Alonso Méndez G.	3
672		Anatole Antoine Pierre Joseph Ghislain Corbisier-Baland	3
673		André Joseph Guillaume Henri Kostermans	3
674		Anna Amelia Obermeyer	3
675		Art Whistler	3
676		Arthur Allman Bullock	3
677		Arthur Donaldson Smith	3
678		Arthur Stocker Thomas	3
679		August Jean Marie Becquet	3
680		Augusto Gehrt	3
681		Bai-Zhong Xiao	3
682		Barendina Jacoba Pienaar	3
683		Bernard Jadin	3
684		Brigada Vázquez	3
685		C. Bonitaz	3
686		C. Osborne-Day	3
687		C. Romero de Tenorio	3
688		Camilo Díaz Santibanez	3
689		Carel Christiaan Hugo Jongkind	3
690		Carl Downey La Rue	3
691		Cecilia de López	3
692		Cecily Kate Ricardo	3
693		Charles Aubrey Thorold	3
694		Charles C. Yates	3
695		Charles Christopher Parry	3
696		Charles James Fox Bunbury	3
697		Charles Sacleux	3
698		Charles Vandeleur Creagh	3
699		Ching-Lieh Tso	3
700		Christian Julius Wilhelm Schiede	3
701		Christo Albertyn Smith	3
702		Clara Maud Gadow	3
703		Conservator of Forests	3
704		Cornelis Gijsbert Gerrit Jan van Steenis	3
705		Cornelius Vogl O.S.B.	3
706		Cosmo Fernandes da Silva	3
707		Cynthia Evelyn Longfield	3
708		D. Galicia	3
709		D.B. Pickel	3
710		David John Hambler	3
711		David Ross Stoddart	3
712		Dawn Maria Frame	3
713		Donald Kafuli	3
714		Dora Macinnes	3
715		Duane Isely	3
716		E. Dora Earthy	3
717		E. Gamboa	3
718		E.C. Macdonald	3
719		Eberhard Fischer	3
720		Eduard Fleck	3
721		Edward Lyman Morris	3
722		Elian Emily Collins	3
723		Elihu Hall	3
724		Emil (Vasilievic) Bretschneider	3
725		Emilio Chiovenda	3
726		Eric Y.-T. Lee	3
727		Erik Leonard Ekman	3
728		Eugenio Fenix	3
729		Evelyn R. Napier	3
730		Everaldo da C. Pereira	3
731		F.G. Kalong	3
732		Fenella Ann Melville	3
733		Ferdinand Deppe	3
734		Ferdinand Jacob Heinrich von Mueller	3
735		Fernando Menéndez Liquori	3
736		Fischer	3
737		Francis Ernest Lloyd	3
738		Francis G.H. Lupton	3
739		Frank Ludlow	3
740		Franz Pehr Oldenburg	3
741		Franz Wilhelm Sieber	3
742		Frieda Billiet	3
743		G. Águilar M.	3
744		Geoffrey Tandy	3
745		George Leonard Staunton	3
746		George Proctor Cooper	3
747		George Thorncroft	3
748		Gerard W. Teague	3
749		Gerardo Antonio del Carmen Herrera Chacón	3
750		Géza de Faria Árbocz	3
751		Gilbert (Gustave) Mandon	3
752		Gordon Duane McPherson	3
753		Grady Linder Webster	3
754		Grevé	3
755		Griselda Marín Ojeda	3
756		Gutthnick	3
757		Gwilym Peter Lewis	3
758		H.I.E. Hornby	3
759		Hans Friedrich Gadow	3
760		Harley Harris Bartlett	3
761		Harold C. Conklin	3
762		Harold Norman Moldenke	3
763		Harry St. J. Philby	3
764		Hector Castaneda	3
765		Henrik Franz Alexander von Eggers	3
766		Henry Cadogan Rothery	3
767		Henry Salt	3
768		I. Hassam Patel	3
769		Iris Maxwell	3
770		Isméon Elias	3
771		J. Cloisel	3
772		J. Mauricio	3
773		J.D. Martin	3
774		J.M. Brito Teixeira	3
775		J.M. Robertson	3
776		James Bisset	3
777		James Petiver	3
778		Jean-Baptiste Henri Lejeune	3
779		Jeff R. Hicks	3
780		Jesus Reyes Grande	3
781		Johannes Buchwald	3
782		John B. Thompson	3
783		John Campbell Saunders	3
784		John Duncan Dwyer	3
785		John N. Hedger	3
786		John Patrick Micklethwait Brenan	3
787		John Vaughan Thompson	3
788		John Weir	3
789		John Wesley Grear	3
790		José E. Montes	3
791		Joseph Emmanuel Andoh	3
792		Joseph Louis Jean Claessens	3
793		Josephine Elizabeth Tilden	3
794		Juana De Egea	3
795		Karl Suessenguth	3
796		Koyapillil Matthai Matthew	3
797		Kuei-Ling Chu	3
798		L. Marrime	3
799		Lall Dhwoj	3
800		Lebrun	3
801		Léon Toussaint	3
802		Leonard W. Kephart	3
803		Llewelyn W. Williams	3
804		Louis Hyacinthe Boivin	3
805		Louis Léopold François Joseph Dubois	3
806		Louis Liben	3
807		Luíza Sumiko Kinoshita-Gouvêa	3
808		M Vera	3
809		M.M.S. Henderson	3
810		Manuel Fidalgo de Carvalho	3
811		Marjorie L. Benson	3
812		Milo John Reginald Talbot Talbot de Malahide 7th Baron	3
813		Miss B. Saunders Davies	3
814		Murray Ross Henderson	3
815		Nambiyath Puthansurayil Balakrishnan	3
816		Noël Marshall Pritchard	3
817		Ole Olufsen	3
818		Oliphant Bell Miller	3
819		Oskar Alexander Richard Büttner	3
820		Otto Warnecke	3
821		Owen O. Miller	3
822		P Stern	3
823		Paresh Lacoul	3
824		Patrick Russell	3
825		Paul Heinrich Mathias Foelsche	3
826		Paul Otto Schallert	3
827		Paul Westmacott Richards	3
828		Pedro Tenorio L.	3
829		Pehr (Peter) Forsskål	3
830		Peter Edward Gibbs	3
831		Pierre Antoine Poiteau	3
832		R Monteiro	3
833		Ralph Randles Stewart	3
834		Reinaldo Alexis de Jesús Aguilar Fernández	3
835		Rev. John Robertson	3
836		Ricardo de Lemos Fróes	3
837		Richard Böhm	3
838		Richard William Pearce	3
839		Robert Lawrence Heinig	3
840		Robert Louis Piemeisel	3
841		Rodolfo Zúñiga	3
842		Rudolf Georg Strey	3
843		S Gardner	3
844		S. Larate	3
845		Sethric Francis (Frank) Kajewski	3
846		Simón Román García	3
847		Teodoro Rojas	3
848		Théodore Monod	3
849		Théophile-Joseph Klaine	3
850		Thomas Bernard Croat	3
851		Thomas Christopher Wrigley	3
852		U.W.I. Biological Society	3
853		Wallace Roy Ernst	3
854		Wen-Pei Fang	3
855		Wilhelm Gueinzius	3
856		William (Guilielmo) Jameson	3
857		William Allen (Bill) Haber	3
858		William Forbes Gatacre	3
859		William James (Bill) Hahn	3
860		William Tyson	3
861		Xavier Cornejo	3
862		Ying Tsiang	3
863		(C.) Robert Zimmermann	2
864		(Julius Rudolph) Theodor Vogel	2
865		(Léon Marie Joseph) Gustave Nicolas	2
866		A. de Mesa	2
867		A. Farquhar	2
868		A. Long	2
869		A.H. Gamwell	2
870		Adrian Long	2
871		Ahern's collector	2
872		Ahmed Khattab	2
873		Alan Eddy	2
874		Albert Ernest Radford	2
875		Alberto Delgado	2
876		Alejandra E. Márquez	2
877		Alexander Carroll Maingay	2
878		Alexander Carson	2
879		Alexander Moon	2
880		Alexandre Francisco da Silva	2
881		Alexandre von Mechow	2
882		Alfred Aloys Dacremont	2
883		Alfredo Grijalva	2
884		Amada Román de Soto	2
885		Amos Arthur Heller	2
886		Ana Maria Goulart de Azevedo-Tozzi	2
887		André Schmitz	2
888		Andrew Taylor	2
889		Anne Stephenson	2
890		Anton Pantaleon Hove	2
891		António Carlos Pissara Gouveia	2
892		Antonio Peña	2
893		Antonio Vidal Ceferino	2
894		August Loher	2
895		Augusta Vera Duthie	2
896		Auguste Boniface Ghiesbreght	2
897		Auguste Charles François Joseph Nannan	2
898		Auguste Taton	2
899		B P. Kemp	2
900		B. Lévy	2
901		Baker	2
902		Belén Jiménez	2
903		Bernice Leland	2
904		Björn Wetterhall	2
905		C. Mohri	2
906		C. Wright	2
907		C.S. Clarke	2
908		Calixto Mabesa	2
909		Carl Peter Thunberg	2
910		Caroline Shinn	2
911		Carroll William Dodge	2
912		Charles Barter	2
913		Charles Carmichael Lacaita	2
914		Charles Francis Akado Onochie	2
915		Charles Vancouver Piper	2
916		Charles William Andrews	2
917		Cheng	2
918		Chidlow Vigne	2
919		Chi-Yuen Chiao	2
920		Christopher J. Humphries	2
921		Clemente Núñez	2
922		Conrad Vernon Morton	2
923		Cynthia A. Sothers	2
924		D Francis	2
925		D Schomburgk	2
926		D.E. Barnard	2
927		Daniel Gómez C.	2
928		Daniel Ocaña-Nava	2
929		Daphne King	2
930		David C. Sigee	2
931		David Edward Boufford	2
932		David Mervyn Williams	2
933		d'Avigdon	2
934		Demetrio R. Mendoza	2
935		Diccon Alexander	2
936		Dieter Mueller-Dombois	2
937		Donato P. Miranda	2
938		Donovan Stewart Correll	2
939		Dr D Tarry	2
940		Dr Everard B. Britton	2
941		Dr K Jordan	2
942		Drummond	2
943		E. Cabrera	2
944		E. Fielding	2
945		E. López P.	2
946		E. Martinez S.	2
947		E. Zarza	2
948		E.B. Britton	2
949		E.C. Chubb	2
950		Edgar Alexander Mearns	2
951		Edith T. Robertson	2
952		Edward Kent Balls	2
953		Edward Rudge	2
954		Edwin Louis Tyson	2
955		Eizi Matuda	2
956		Elaine Margaret Young	2
957		Elba López	2
958		Elías Ramón de la Sota	2
959		Eliberto A. Sandoval	2
960		Erick Bello Carranza	2
961		Ernest Lyonnet	2
962		Ernest Sidney Ford	2
963		Ernst Baumann	2
964		Ernst Faber	2
965		Ethel Winifred Bennett Chase	2
966		Ethelbert Lort-Phillips	2
967		F. J. Zelma	2
968		F. Melegrito	2
969		F. Thomas	2
970		F.L. Hill	2
971		Fábio de Barros	2
972		Fernando Ponce C.	2
973		Findley Ownbey	2
974		Francisco Javier Quesada	2
975		Francisco Joaquim Dias Quintas	2
976		Frederick D. Godman	2
977		Fumihiro Konta	2
978		Futoshi Miyamoto	2
979		G Williams	2
980		G. Pérez	2
981		G.F. Carter	2
982		G.L. Shepherd	2
983		Gabriel Aguilar Méndez	2
984		Gaston Delevoy	2
985		George (Georges Guerrard) Samuel Perrottet	2
986		George Adamson	2
987		George H. Cave	2
988		George John Shepherd	2
989		George Kenneth Sutherland	2
990		George Richard Vasey	2
991		George Watt	2
992		Georges Charles Clément Gilbert	2
993		Georges M.D.J. Troupin	2
994		Georges Van Son	2
995		Gerald Bruce Ownbey	2
996		Gerardo Rodrigo de los Ángeles Rivera Elizondo	2
997		Guillermo Matta U.	2
998		Günther Tessmann	2
999		Gustav Denhardt	2
1000		H. Alvarez	2
1001		H.B. Gooding	2
1002		H.B. Jones	2
1003		H.G. Yip	2
1004		Hans Schinz	2
1005		Harold Emery (Hal) Moore Jr	2
1006		Harry Ramjus	2
1007		Harvey Zelaya M.	2
1008		Hauro Takayama	2
1009		Heinrich Gustav Adolf Engler	2
1010		Heinrich J.F. Schimpff	2
1011		Heinrich Joseph Guthnick	2
1012		Helen Elizabeth Ireland	2
1013		Helena Beatrice Richenda Parham	2
1014		Henry August Hespenheide	2
1015		Henry George Flanagan	2
1016		Hermógenes de Freitas Leitão	2
1017		Hernando García-Barriga	2
1018		Hiram Craven	2
1019		Hiroaki Hatta	2
1020		Hugh Charles Sampson	2
1021		Hukum P. Acharya	2
1022		Indiana M. Coronado González	2
1023		Iris Sheila Darnton	2
1024		Isobel Mary Stuart McCallum	2
1025		Ivor Hugh Norman Evans	2
1026		J. Dungo	2
1027		J. Gordon Read	2
1028		J. Martinez	2
1029		J.C. Prazer	2
1030		J.F. Lippold	2
1031		J.G. Makin	2
1032		J.H. Hicks	2
1033		J.M. Silva	2
1034		J.P. Mousset	2
1035		Jack Balfour-Browne	2
1036		Jacob Wolle	2
1037		Jacques Delvaux	2
1038		Jacques Julien Houtton de Labillardière	2
1039		James Sinclair	2
1040		James Wylie	2
1041		Javier Quisbert	2
1042		Jean André Soulié	2
1043		Jean Olive Dorothy Hillcoat	2
1044		Jean-Odon Debeaux	2
1045		Jeany Vander Neut Davidse	2
1046		Jesus Reyes	2
1047		Jisaburo Ohwi	2
1048		João Geraldo Kuhlmann	2
1049		João Semir	2
1050		Johanna Kufer	2
1051		John Bartram	2
1052		John Frederick Waby	2
1053		John H. Martin	2
1054		John James Stevenson	2
1055		John MacGillivray	2
1056		John Robert Johnston	2
1057		Jorge Alberto Monterrosa Salomón	2
1058		José Fernando Andrade Baumgratz	2
1059		José Ferreira Ramos	2
1060		José Maria Antunes	2
1061		Joseph Antoine Arsène Gillardin	2
1062		Joseph Francis Charles Rock	2
1063		Joseph Marie Henry Alfred Perrier de la Bâthie	2
1064		Juan Ismael Calzada	2
1065		Juan Reillo	2
1066		Juan Tun-Garrido	2
1067		Julian Alfred Steyermark	2
1068		K. Goldschmidt	2
1069		K.E. Toms	2
1070		K.R.S. Morris	2
1071		Kazuo Terada	2
1072		Kenneth Allen Wilson	2
1073		Keshab Raj Rajbhandari	2
1074		Konkordia Amalie Dietrich	2
1075		Krishna Kumar Shrestha	2
1076		L. Estève	2
1077		L. Silungwe	2
1078		L.C. Okeke	2
1079		L.R. Doughty	2
1080		Lena Skärby	2
1081		Léon Auguste Edouard Joseph Pynaert	2
1082		Leslie Charles (Larry) Leach	2
1083		Lillis Urban	2
1084		Lothar Von Trotha	2
1085		Lourdes Cárdenas de Guevara	2
1086		Lucia Helena P. Martins	2
1087		M. Brites	2
1088		M. Heath	2
1089		M.A. Rae	2
1090		M.G. Bingham	2
1091		M.L. Morgan	2
1092		Maarten Buysman	2
1093		Manuel J. Macía	2
1094		Manuel Rodriguez de Carvalho	2
1095		Marco Antonio Batalha	2
1096		Marian Jean Short	2
1097		Marie-Hélène Sachet	2
1098		Marino Rosas R.	2
1099		Mario Esteban Véliz Pérez	2
1100		Mario Muschamp	2
1101		Marion Emma Young	2
1102		Mark Catesby	2
1103		McKilligan	2
1104		Melanie Heath	2
1105		Melanie Purkins	2
1106		Michael (Mike) Harley Nee	2
1107		Michael George Gilbert	2
1108		Miguel A. Renderos	2
1109		Mildred Alice Exell	2
1110		Miss Downer	2
1111		Miss Lucy Evelyn Cheesman	2
1112		Mitsuo Suzuki	2
1113		Mohammed Salleh Kiah bin Hadji	2
1114		Mr Rupert Wellstood Jack	2
1115		Mrs Clarke	2
1116		Mrs H. M. Tufnell	2
1117		Mungo Park	2
1118		N. Valencia	2
1119		Nai Rabil Bunnag	2
1120		Naoko Kondo	2
1121		Nathaniel Bagshaw Ward	2
1122		Native Collector	2
1123		Nelson Zamora Villalobos	2
1124		Nengah Wirawan	2
1125		Nestor Jaramillo	2
1126		Nicolas (Nicholas) Funck	2
1127		Nicolaus (Nicolaas) Joseph von Jacquin	2
1128		Nobuhira Kurosaki	2
1129		Norio Kondo	2
1130		Normandy Bonilla González	2
1131		O Gonzalez	2
1132		Osvaldo Handro	2
1133		Othon Alcantara Ayala	2
1134		Otto August Buchtien	2
1135		P G. Howard	2
1136		P. Acuna	2
1137		P. Chandler	2
1138		P. Pittard	2
1139		P.G. Howard	2
1140		P.J. Williams	2
1141		Pascual Alvaro M	2
1142		Paul J. Darbyshire	2
1143		Paulo Apostolo Costa Lima Assunçao	2
1144		Paulo R. Salgado	2
1145		Pedro (de) Castro	2
1146		Percy Edward Newberry	2
1147		Peter (Pyotr) Simon von Pallas	2
1148		Philip C. Gardner	2
1149		Phillip Earle Glover	2
1150		Pierre Joseph Staner	2
1151		Prain's collector	2
1152		Professsor Joseph Charles Corneille Bequaert	2
1153		Quírico Jiménez Madrigal	2
1154		R. Correia	2
1155		R. Dislich	2
1156		R. Lister-Turner	2
1157		R.G. Cooray	2
1158		R.J. Lawn	2
1159		R.K. Manandhar	2
1160		R.M. Graham	2
1161		R.S. Vine	2
1162		Ralph Tate	2
1163		Ramón Zúñiga Donaire	2
1164		Randall J. (Randy) Evans	2
1165		Raymond Mitchell Lawton	2
1166		Reginald Ernest Massey	2
1167		Reid Venable Moran	2
1168		René Devred	2
1169		Richard Chandler Alexander	2
1170		Robert B. Stewart	2
1171		Robert Harold Compton	2
1172		Robert Holden Webb	2
1173		Robert Louis Dressler	2
1174		Robert Lynch Wilbur	2
1175		Robert M. Laughlin	2
1176		Roberto (Lupo) Espinoza	2
1177		Roger C. Anderson	2
1178		Ronald Lee Liesner	2
1179		Rosie Rojas	2
1180		Ross G.R. Townsend	2
1181		Roxburgh	2
1182		Roy White Squires	2
1183		Rubén Alonso Carballo	2
1184		S. Ramírez A.	2
1185		S. Saito	2
1186		S.G. Knees & M. Paes	2
1187		Sam G.M. Bridgewater	2
1188		Samuel Törner	2
1189		Schlagintweit	2
1190		Scott A. Mori	2
1191		Sergio Zárate Pedroche	2
1192		Shun-ichi (Syun'iti) Sasaki	2
1193		Silvia H. Salas-Morales	2
1194		Staunton	2
1195		Stella Hardy	2
1196		Stephano Oronzo Vicenzo De Giorgi	2
1197		Stephen Alex Spongberg	2
1198		Steven W. Brewer	2
1199		Steven W. Leonard	2
1200		Sune Einarsson	2
1201		T. Vaughan Sherrin	2
1202		Ted Ray Bradley	2
1203		Te-Tsun Yu	2
1204		Thomas B. Dawodu	2
1205		Thomas Gaskell Tutin	2
1206		Thomas Whitfield	2
1207		To-Kang Ping	2
1208		Tone Wraber	2
1209		Toshiyuki Nakaike	2
1210		Tyôzaburô Tanaka	2
1211		V. Quiroz	2
1212		V.C. Robertson	2
1213		Vinícius Castro Souza	2
1214		W.M. Fitzpatrick	2
1215		Waldomiro de Paula Lopes	2
1216		Walter Schumann	2
1217		Warren Lambert Wagner	2
1218		Wilhelm Philipp Schimper	2
1219		William Balfour Gourlay	2
1220		William Botting Hemsley	2
1221		William George Freeman	2
1222		William Grant Milne	2
1223		William Julius Eggeling	2
1224		William Thomas Gillis	2
1225		William W. Clark	2
1226		(Friedrich) Franz Wilhelm Junghuhn	1
1227		(Gustav) Albert Peter	1
1228		(Haji) Mohamed Nur bin Mohamed Ghose	1
1229		(María) Edelmira Linares Mazari	1
1230		A C. Dias	1
1231		A Martinez	1
1232		A N. Díaz	1
1233		A. Aguilar	1
1234		A. Alayon	1
1235		A. Anastacio	1
1236		A. Anderson	1
1237		A. C. Nunes da Silva	1
1238		A. Challenger	1
1239		A. Conjo	1
1240		A. de Mac Vean	1
1241		A. Estrada	1
1242		A. Katip	1
1243		A. Lui	1
1244		A. M. R. Cruz	1
1245		A. Marcos	1
1246		A. Márquez	1
1247		A. Martelino	1
1248		A. Martínez	1
1249		A. N. Diaz	1
1250		A. Rahman	1
1251		A. S. Brown	1
1252		A. Stanley Rand	1
1253		A. Ventura A.	1
1254		A. Walker	1
1255		A.A. de Carvalho Monteiro	1
1256		A.E.S. McIntosh	1
1257		A.G. Sanchez	1
1258		A.R. Endres	1
1259		Aaron Paul Davis	1
1260		Abdul K. Nasher	1
1261		Abdul Khalil	1
1262		Abel Aken Hunter	1
1263		Abisaí Josué García Mendoza	1
1264		Ada Nesta Dunn Ewan	1
1265		Adebayo Binuyo	1
1266		Adelbert Lee Haines	1
1267		Adèle Gerard Grant	1
1268		Ademar Soto	1
1269		Adolf (Adolfo) Ernst	1
1270		Adolphe Sapin	1
1271		Adolpho Ducke	1
1272		Adriaan Dirk Jacob Meeuse	1
1273		Adriana A. Lobão	1
1274		Alan Fleming Anderson Lamb	1
1275		Alban N. Stewart	1
1276		Albert (P.) De Craene	1
1277		Albert Charles Smith	1
1278		Albert Deflers	1
1279		Albert Michel-Ange De Graer	1
1280		Alberto S. Taylor B.	1
1281		Albrecht Wilhelm Philipp Zimmermann	1
1282		Alejandro Lozano	1
1283		Alex Trevaskis	1
1284		Alexander Curt Brade	1
1285		Alexander E. Lawrance	1
1286		Alexander Frank Skutch	1
1287		Alexander Geoffrey Floyd	1
1288		Alexis Eugène Edmond Mouillefarine	1
1289		Alfonso Jiménez Madrigal	1
1290		Alfonso Susanna	1
1291		Alfred Fischer	1
1292		Alfred Gibbs Bourne	1
1293		Alfredo Fernandez M.	1
1294		Alice Mary Godman	1
1295		Alma D. Orozco	1
1296		Alois Staudt	1
1297		Alphonse Faure	1
1298		Alphonse Garnier	1
1299		Alves	1
1300		Ambroise Viaud-Grand-Marais	1
1301		Ana Maria Giulietti	1
1302		Anabela Borges	1
1303		Anders Sandoe Oersted	1
1304		Andrea Martinelli Filliettaz	1
1305		Andrée L. Gathy	1
1306		Andrew Christopher Chapman	1
1307		Andrew Thomas Gage	1
1308		Ângela Stanton	1
1309		Angelo Pereira	1
1310		Angulo	1
1311		Anita G. Curtis	1
1312		Annie Montague Alexander	1
1313		Anthony Clive Jermy	1
1314		Anthony Robert Alastair Noel	1
1315		Antonie Petrus Gerhardy Goossens	1
1316		Antwerp Edgar Pratt	1
1317		Archibald Clarence Miles	1
1318		Archibald Menzies	1
1319		Aristide-Horace Letourneux	1
1320		Armando Carlos Cervi	1
1321		Armando Rincón Gutierrez	1
1322		Armstrong	1
1323		Arthur Harold Unwin	1
1324		Arthur William Hill	1
1325		Asa Gray	1
1326		Atmaram S.G. Jayakar	1
1327		Augustine Howe	1
1328		Augustine Saulière	1
1329		Augustus R. Grote	1
1330		Ava Nury Díaz de C.	1
1331		Aydil Grave de Andrade	1
1332		Aylmer Bourke Lambert	1
1333		B. Frank	1
1334		B. Jiménez	1
1335		B. Jonas	1
1336		Bally	1
1337		Barbara A. Cochrane	1
1338		Beatriz Margarita Ludlow Wiechers	1
1339		Benedetto Scortechini	1
1340		Bento José Pickel	1
1341		Berend Jan Hendrik ter Welle	1
1342		Bernardino Siemens Bertoni	1
1343		Bernice Giduz Schubert	1
1344		Berta L. Morretes	1
1345		Bertha Maria Julia Lutz	1
1346		Bertoni	1
1347		Blanca Araúz	1
1348		Brenda Clarke	1
1349		Brigada Dorantes	1
1350		Brito Teixeira	1
1351		Bror Eric Dahlgren	1
1352		Brown	1
1353		Bruce Hoffman	1
1354		Bruce James Hargreaves	1
1355		Bruce Monroe Bartholomew	1
1356		Burma Forest School	1
1357		C Henriques	1
1358		C Wright	1
1359		C. Beane	1
1360		C. Cailipan	1
1361		C. de Freitas	1
1362		C. Leyland	1
1363		C. Silvestri	1
1364		C. V. Mendonca Filho	1
1365		C. Watlington	1
1366		C.G. Fuson	1
1367		C.H. Wilkins	1
1368		C.M.J. Nieuwenhuis	1
1369		C.S. Ali	1
1370		C.S. Foster	1
1371		Caetano Xavier Furtado	1
1372		Captain Gerald E. Barrett-Hamilton	1
1373		Captain James Cook	1
1374		Captain John H. Speke	1
1375		Captain Kincaid	1
1376		Cara H. Flowers	1
1377		Carl Rathjens	1
1378		Carl Uhlig	1
1379		Carlisle	1
1380		Carlos Azevedo de Menezes	1
1381		Carlos Guindon	1
1382		Carol Lynn Kelloff	1
1383		Caroline Ashe	1
1384		Carroll Emory Wood Jr	1
1385		Cássia Sakuragui	1
1386		Cecil Norman	1
1387		Celeste M. Corcoran	1
1388		Celi Ferreira da Silva Muniz	1
1389		Cerantola	1
1390		Chao-Fen Wei	1
1391		Chapman	1
1392		Charles Curtis	1
1393		Charles Dennis Adams	1
1394		Charles E. Nichols	1
1395		Charles Henry Curtis	1
1396		Charles Joseph La Trobe	1
1397		Charles K. Brain	1
1398		Charles Marie Evrard	1
1399		Charles Miller	1
1400		Charles Sturt	1
1401		Charles Telfair	1
1402		Charles Vinzent	1
1403		Charles Wilfred Elliot	1
1404		Charles Wilkins Short	1
1405		Charlotte Eleanor Lugard	1
1406		Chavarria Díaz	1
1407		Christopher C. Wilcock	1
1408		Christopher Francis Hemming	1
1409		Christopher John Hadley	1
1410		Cidia Cortez	1
1411		Claud Russell Esq.	1
1412		Claude Marvin Rogers	1
1413		Claudia Gallardo Hernández	1
1414		Clemens Denhardt	1
1415		Clement W. Hamilton	1
1416		Clyde T. Imada	1
1417		Colin Edward Hughes	1
1418		Colin Graham Trapnell	1
1419		Colonel Charles H. Melville	1
1420		Conrad Keller	1
1421		Constantino Ramirez	1
1422		Cook's 1st Voyage	1
1423		Cornelis Andries B. Backer	1
1424		Cornelis Kalkman	1
1425		Crosfield	1
1426		Crysta Gantz	1
1427		Curtis Gates Lloyd	1
1428		Cyril Cecil Harbor	1
1429		Cyril Hardy (Cirilo) Nelson	1
1430		Cyrus Longworth Lundell	1
1431		D Alvarez	1
1432		D. Alvarez	1
1433		D. MacInnes	1
1434		D. Reid Wiseman	1
1435		D. Van Someren	1
1436		D.A. García Saucedo	1
1437		D.A. Nave Santin	1
1438		D.J. Macinnes	1
1439		D.N. Hepper	1
1440		D.V. Valiathan	1
1441		Daemal	1
1442		Dagoberto Rodriguez	1
1443		Daniel Gomez	1
1444		Daniel René Louis Sabatier	1
1445		Daniel Zohary	1
1446		Darién Eros Prado	1
1447		Darinel Velazquez	1
1448		David A. Neill	1
1449		David Angulo	1
1450		David H. Insall	1
1451		David Harold Lorence	1
1452		David J. Harris	1
1453		David Prain	1
1454		David Walter Hall	1
1455		Delzie Demarée	1
1456		Denis M. Kearns	1
1457		Dennis Percival Stanfield	1
1458		Dennys Basil Fanshawe	1
1459		Dionizio F. Coêlho	1
1460		District Forest Officer	1
1461		Domenico Riva	1
1462		Dominik Bilimek	1
1463		Don A. Stratton	1
1464		Donald H. Maggs	1
1465		Donald Joseph Drapalik	1
1466		Dora B. Stafford	1
1467		Doreen Jodhan	1
1468		Dorothy (L.) Nash Gibson	1
1469		Douglas Flemmer Gilfillan	1
1470		Dr Chapman	1
1471		Dr David J. Greathead	1
1472		Dr G F. Darker	1
1473		Dr Hamburger	1
1474		Dr Hinde	1
1475		Dr Hubert Winkler	1
1476		Dr J. Voelcker	1
1477		Dr Jon H. Martin	1
1478		Dr Kings collector	1
1479		Dr Martin	1
1480		Dr Michael Kuhlmann	1
1481		Dr Navarro-Vecchi	1
1482		Dr Talmy	1
1483		Dr. King's Collector	1
1484		Dr. Prain's Collector	1
1485		Dulcie Alicia Powell	1
1486		E Cornet d'Elzius	1
1487		E Gamboa	1
1488		E L. Dunn	1
1489		E López	1
1490		E Ventura	1
1491		E. Barroso	1
1492		E. Beatrix Durie	1
1493		E. Bruce Nelson	1
1494		E. Cheesman	1
1495		E. de Poll	1
1496		E. Hardy	1
1497		E. Hernandez X.	1
1498		E. Leuterio	1
1499		E. Lloyd Dunn	1
1500		E. Martínez	1
1501		E. Pena	1
1502		E. Smith	1
1503		E. Thouvenot	1
1504		E. W. Baker	1
1505		E.H. Clark	1
1506		E.M. Brierly	1
1507		Edilberto Hernández	1
1508		Editha Ida Dryander	1
1509		Edmond Florent Herman	1
1510		Edmund Kerber	1
1511		Édouard-Christophe Pynaert	1
1512		Edred John Henry Corner	1
1513		Eduardo Barrientos	1
1514		Eduardo Campos de Andrada	1
1515		Eduardo José Santos Moreira Mendes	1
1516		Eduardo Luís Martins Catharino	1
1517		Edward Daniel Clarke	1
1518		Edward Doubleday	1
1519		Edward James Lugard	1
1520		Edy Albertina Montalvo	1
1521		Einar Jensen Valeur	1
1522		Elinor Dixon Lehto	1
1523		Ellmer	1
1524		Emerit Meléndez López	1
1525		Emery Clarence Leonard	1
1526		Émil August Goeldi	1
1527		Emil Heinrich Snethlage	1
1528		Emil Sella	1
1529		Emile Joseph Taquet	1
1530		Émile Laurent	1
1531		Emily Jane Lott	1
1532		Emmanuel Drake del Castillo	1
1533		Emmet Reid Blake	1
1534		Enrico Teófilo Heyde	1
1535		Enrique Forero	1
1536		Erdman West	1
1537		Eric Vernon Watson	1
1538		Erik Olof August Nyman	1
1539		Erika M. Lira C.	1
1540		Ernan Tuz	1
1541		Ernest Golsen Holt	1
1542		Ernesto Lux	1
1543		Esteban Martínez Salas	1
1544		Estela Madrid N.	1
1545		Esther León	1
1546		Esther Skehan Earle	1
1547		Étienne Pierre Ventenat	1
1548		Eugène Vieillard	1
1549		Eunice M. Roe	1
1550		Eustace Wilkinson Jones	1
1551		Eva Torresillas N.	1
1552		Evelyn Gamboa	1
1553		Everard Ferdinand im Thurn	1
1554		F Moncada	1
1555		F. Bawan	1
1556		F. Gonzalez	1
1557		F. Martinez	1
1558		F. Mello	1
1559		F. Moreno	1
1560		F.A.A. Simons	1
1561		F.B. Manson	1
1562		F.N. Gachathi	1
1563		Fabiane Nepomuceno Costa	1
1564		Fatima Sérgio Gil	1
1565		Felipe Modesto Salvoza	1
1566		Fernando Martínez	1
1567		Fernando Solis Rojas	1
1568		Fernando Soto Román	1
1569		Florence Edith Cheeseman	1
1570		Florent Jean Joseph Luxen	1
1571		Fortunato Luciano Herrera y Garmendia	1
1572		Francis Buchanan	1
1573		Francis Jenkins	1
1574		Francis Wolle	1
1575		Francis Xavier Oakley de Aguiar Newton	1
1576		Francisco Freire Allemão e Cysneiro	1
1577		Francisco Javier Fernández Casas	1
1578		Franck Rakotonasolo	1
1579		François G. Overlaet	1
1580		François Jules Harmand	1
1581		François Mathias René Leprieur	1
1582		Frank Cooper Craighead	1
1583		Frank Dunne	1
1584		Franklin Post Metcalf	1
1585		Franklin Sumner Earle	1
1586		Franks	1
1587		Franz Carl Hellwig	1
1588		Franz Ewald Theodor Bachmann	1
1589		Franz Wrbna	1
1590		Franz Xavier	1
1591		Freddie S. Tut	1
1592		Frederick Manson Bailey	1
1593		Frederick Marshman Bailey	1
1594		Frederick Robert Irvine	1
1595		Frederick William Andrews	1
1596		Frederick William Foxworthy	1
1597		Frederick William Thomas Burbidge	1
1598		Fred-Günter Schroeder	1
1599		Fredrick John Jackson	1
1600		Friedrich Carl Kolbe	1
1601		Fumiyuki Kiuchi	1
1602		G L. Smith	1
1603		G. Andrade	1
1604		G. d'Abreu	1
1605		G. Debeaux	1
1606		G. Ibarra Manríquez	1
1607		G. Lorence	1
1608		G. Ortiz	1
1609		G. Rojas	1
1610		G.C.H. Barrett-Hamilton	1
1611		G.F. Stopford	1
1612		G.P. Hall	1
1613		G.W. Bury	1
1614		Gardner	1
1615		George C. Munro	1
1616		George Edmund Pilz	1
1617		George Evelyn Hutchinson	1
1618		George Gallatly	1
1619		George Hazen French	1
1620		George John Graham	1
1621		George Joseph August Kollmann	1
1622		George M. Diggs Jr	1
1623		George N. Avery	1
1624		George Ogilvie	1
1625		George Osborn Hale	1
1626		George Porter	1
1627		George Ralph Cooley	1
1628		George Warren Walker	1
1629		Gerrit Germishuizen	1
1630		Gert Hatschbach	1
1631		Gilbert François Bocquet	1
1632		Gillet	1
1633		Giovanni Negri	1
1634		Gloria M. Linares	1
1635		Golebert Wachenheim	1
1636		Gonzálo Castillo Campos	1
1637		Gordon Noel Humphreys	1
1638		Grabowsky	1
1639		Graham Drucker	1
1640		Gregory Clark de Nevers	1
1641		Guadalupe Martínez-Calderón	1
1642		Guido Paoli	1
1643		Guillermo Varela	1
1644		Gustav Adolf Fischer	1
1645		Gustav Karl Wilhelm Hermann Karsten	1
1646		Guy Maxwell McGregor	1
1647		H Fraser	1
1648		H Head	1
1649		H. Horna	1
1650		H. Musk	1
1651		H. Porras H.	1
1652		H. Romero	1
1653		H.C. Day	1
1654		H.F. Broadbent	1
1655		H.K.D. Kumm	1
1656		H.M. Biegel	1
1657		H.M. Broun	1
1658		H.M. Tilakaratne	1
1659		H.N. Ridley	1
1660		H.W. Moor	1
1661		Hans Joseph Anna Erich Richard Brédo	1
1662		Hans Meyer	1
1663		Harald Förther	1
1664		Harold St. John	1
1665		Harris	1
1666		Hector Owen	1
1667		Heinrich Carl Haussknecht	1
1668		Heinrich Karl Beyrich	1
1669		Helen Irelan	1
1670		Helen J. Young	1
1671		Helen Kennedy	1
1672		Hélène Jacottet	1
1673		Helmreichen	1
1674		Helmut Paulo Krug	1
1675		Hely Daniel Nieto	1
1676		Henri de Ponthieu	1
1677		Henri de Saeger	1
1678		Henri François Bon	1
1679		Henri Jacquemin	1
1680		Henry (Harry) Hamilton Johnston	1
1681		Henry Allan Gleason	1
1682		Henry Bradley	1
1683		Henry Bruce	1
1684		Henry Chichester Hart	1
1685		Henry Colyear Dawkins	1
1686		Henry de Ponthieu	1
1687		Henry Stanley Yates	1
1688		Heraclio Herrera	1
1689		Herb. Servicos de Agricultura de Angola	1
1690		Hermann Dieterlen	1
1691		Hermann Steudner	1
1692		Hermes G. Gutiérrez	1
1693		Hernan Martínez M.	1
1694		Hernán Mauro Maturo	1
1695		Herold Georg Wilhelm Johannes Schweickerdt	1
1696		Homer LeRoy Shantz	1
1697		Horacio Ocaña	1
1698		Hsin-Hsuan Chung	1
1699		Hubert J.P. Winkler	1
1700		Huei-Tin Ho	1
1701		Hugh Falconer	1
1702		Hugh Vandervaes Lely	1
1703		I Linden	1
1704		I. Amdursky	1
1705		I. Lane	1
1706		I.B. Staples	1
1707		Inez Clare Verdoorn	1
1708		Ingrid Olmsted	1
1709		Instituto de Botânica	1
1710		Irene Tejada	1
1711		Iris Sheila Collenette	1
1712		Irmao Amadeu E.	1
1713		Ismael Morel	1
1714		J A. Farrell	1
1715		J Aguilar	1
1716		J H. Martin	1
1717		J Lopez	1
1718		J McAndrews	1
1719		J Miller	1
1720		J. Adan	1
1721		J. B. de Andrade	1
1722		J. Boyd	1
1723		J. Calónico	1
1724		J. Castañeda	1
1725		J. Chavez	1
1726		J. DeEgea-Juvinel	1
1727		J. Dent Young	1
1728		J. Dunge	1
1729		J. G. Bartolomeu	1
1730		J. H. Martin	1
1731		J. Hanham	1
1732		J. Leemans	1
1733		J. Lewalie	1
1734		J. Lighton	1
1735		J. Osseyemeh	1
1736		J. Reyes	1
1737		J. Waring	1
1738		J.A. Steers	1
1739		J.A.T. Walters	1
1740		J.B. Andrade	1
1741		J.C. Galvao	1
1742		J.D. MacDonald	1
1743		J.E. Nash	1
1744		J.H. Silverwood	1
1745		J.L.A. Sagot	1
1746		J.M. Moubray	1
1747		J.S. de la Cruz	1
1748		Jacques Désiré Léandri	1
1749		Jacques Florence	1
1750		Jaeger	1
1751		Jaime Rivera H.	1
1752		James Alan Duke	1
1753		James Augustus Grant	1
1754		James Clinton Solomon	1
1755		James Cook	1
1756		James Francis Macbride	1
1757		James Herbert Soper	1
1758		James Lind	1
1759		James M. (Jim) Koepper	1
1760		James P. Folsom	1
1761		James Ramsay Drummond	1
1762		James Robertson	1
1763		James Spencer (Jim) Miller	1
1764		James Wiles	1
1765		Jan Christiaan Smuts	1
1766		Jas Macnab	1
1767		Javier Sanchez Estrada	1
1768		Jean Armand Isidore Pancher	1
1769		Jean Baptiste Counillon	1
1770		Jean Eckendorf	1
1771		Jean Hector Paul Auguste Ghesquière	1
1772		Jean-Louis Kralik	1
1773		João de Loureiro	1
1774		Joao Luiz De Arruda Moreira	1
1775		Joáo Rodrigues de Mattos	1
1776		Joaquim Franco de Toledo	1
1777		Johan Frederik (Jan Fredrik) Gronovius	1
1778		Johann Franz (Jean François) Drège	1
1779		Johann Georg Adam Forster	1
1780		Johann Karl (Carl) August (Friedrich Wilhelm) Müller	1
1781		Johannes Jacobus Theron	1
1782		John Abel	1
1783		John Armstrong	1
1784		John Bentley	1
1785		John Burton Clements	1
1786		John Charles Bowring	1
1787		John Davis	1
1788		John Fothergill	1
1789		John Kunkel Small	1
1790		John Loomis Blodgett	1
1791		John Macoun	1
1792		John P. Janovec	1
1793		John Peri Loveridge	1
1794		John Rattray	1
1795		John Richard Abbott	1
1796		John Richard Maconochie	1
1797		John Roxburgh	1
1798		John Ryan	1
1799		John Sanderson	1
1800		John Thomas Baines	1
1801		John W. Chiddell	1
1802		John Whewell Statter	1
1803		Jorge E. Aranda B.	1
1804		Jorge Gómez-Laurito	1
1805		Jorge Hernán Torres Romero	1
1806		Jose A. Figueroa	1
1807		José Cuatrecasas	1
1808		José García P.	1
1809		José Luis Contreras Jiménez	1
1810		José Luis Fernández Alonso	1
1811		José Luis Villaseñor Ríos	1
1812		José Mariano Mociño	1
1813		Jose Rubens Pirani	1
1814		Joseph (Joe) Wiakabu	1
1815		Joseph Friedrich Nicolaus Bornmüller	1
1816		Joseph Harold Kirkbride Jr	1
1817		Joseph R. Wiley	1
1818		Joseph Victor Casteels	1
1819		Joshua W. Clayton	1
1820		Jozef Albert Hector Marie van der Meiren	1
1821		Juan Carlos Sandino	1
1822		Juan de Dios Holmquist	1
1823		Jules Hennecart	1
1824		Julia Gomez	1
1825		Juliana P. Souza	1
1826		Julien Reverchon	1
1827		Julita Gerardo	1
1828		Juvenal Galdamez H.	1
1829		K. King	1
1830		K. P. Braun	1
1831		K.Barbour	1
1832		K.R. Bock	1
1833		Kari	1
1834		Karin dos Santos	1
1835		Karl Theodor Hartweg	1
1836		Keith Edward Roe	1
1837		Kenneth A. (Ken) Wagner	1
1838		Kerry Dressler	1
1839		King's Collector	1
1840		Klaus Kubitzki	1
1841		L Guillén	1
1842		L. B. Noffs	1
1843		L. Cortez	1
1844		L. de la Cruz	1
1845		L. Roberts	1
1846		L. Wynter	1
1847		L.D. Vargas	1
1848		L.M. Arias	1
1849		Lady L Harris	1
1850		Larry J. Harms	1
1851		Lars W. Chatrou	1
1852		Lawrence Athelstan Molesworth Riley	1
1853		Lawrence Ray Heckard	1
1854		Lawrence William Nuttall	1
1855		Lehmann	1
1856		Léon Richard Quartin-Dillon	1
1857		Leonard W. Beer	1
1858		Leonard Wray Jr	1
1859		Leslie Pedley	1
1860		Leslie Rensselaer Holdridge	1
1861		Liliane Catherine Stutz de Ortega	1
1862		Lin Pi	1
1863		Lin Yu Tai	1
1864		Lin-bo Luo	1
1865		Lincoln D. C. Fishpool	1
1866		Lord Delamere	1
1867		Louis Seymour Bazett Leakey	1
1868		Louise Kellogg	1
1869		Lucio Lozada Pérez	1
1870		Lugo F. Gore	1
1871		Luis Badani	1
1872		Luis Jorge Poveda Álvarez	1
1873		Lynn Judith Gillespie	1
1874		M F. Correia	1
1875		M Garcia	1
1876		M Hayes	1
1877		M Merello	1
1878		M Sousa	1
1879		M Vazquez	1
1880		M. Araquistain	1
1881		M. Bernardi	1
1882		M. Broadbent	1
1883		M. Diaz	1
1884		M. Elorsa C.	1
1885		M. Goes	1
1886		M. Jordaan	1
1887		M. Laurent	1
1888		M. Litchfield	1
1889		M. Lorence	1
1890		M. Mansano	1
1891		M. Peña-Chocarro	1
1892		M. Ramírez	1
1893		M. Sousa P.	1
1894		M. Thompson	1
1895		M.A. Hernandez V.	1
1896		M.A.D. de Souza	1
1897		M.A.S. da Costa	1
1898		M.K. Maserumule	1
1899		M.L. Blickenstaff	1
1900		M.L. Pierre	1
1901		M.N. Shaba	1
1902		M.R. Rubin	1
1903		M.S. Pearson	1
1904		M.T. Madison	1
1905		MacLaren's native collectors	1
1906		Magdalena Peña de Sousa	1
1907		Major Granville St.J. Orde-Browne	1
1908		Major Robert E. Cheesman	1
1909		Manoel Arruda da Cámara	1
1910		Marcel Désiré Joseph Laurent	1
1911		Marco A. Garcia Soto	1
1912		Maria M. da Rocha Fiuza de Melo	1
1913		María Natividad Sánchez de Stapf	1
1914		María Vera	1
1915		Marian Torre	1
1916		Mariano Lagasca y Segura	1
1917		Marie-Françoise (Fanchon) Prévost	1
1918		Mário de Castro	1
1919		Mario Fontinha	1
1920		Mario Vázquez Torres	1
1921		Marion Emma Blenkiron	1
1922		Martii	1
1923		Martil	1
1924		Martín Barrios	1
1925		Martín Sessé y Lacasta	1
1926		Martins	1
1927		Martti Rautanen	1
1928		Maru R. García Peña	1
1929		Mary Briggs	1
1930		Max Buchner	1
1931		Maxime Louis Lacomblez	1
1932		Metcalfe	1
1933		Michael D. Gallagher	1
1934		Michael Pirie	1
1935		Michel	1
1936		Michel Guédès	1
1937		Miguel Angel Barrios R.	1
1938		Miguel Angel Martínez Alfaro	1
1939		Miguel Angel Soto Arenas	1
1940		Miguel Rellenos	1
1941		Miles Haman	1
1942		Miller	1
1943		Milton Zambrano	1
1944		Miss C Longfield	1
1945		Miss D.E. Weiste	1
1946		Miss G. W. Davies	1
1947		Miss J. Wylie	1
1948		Mizue Kirizawa	1
1949		Mohammad Qaiser	1
1950		Moïse Étienne (Stefano) Moricand	1
1951		Motofumi Suzuki	1
1952		Moysés Kuhlmann	1
1953		Mr Stewart	1
1954		Mrs Marjorie Crawford	1
1955		N. Y. Watanabe	1
1956		N.V. Rounce	1
1957		Nai Chit	1
1958		Nancy C. Coile	1
1959		Naoko Anjiki	1
1960		Nelson	1
1961		Neusa Taroda	1
1962		Neves	1
1963		Ngadiman bin (Hadji) Ismail	1
1964		Nian-He Xia	1
1965		Nicholas J. Turland	1
1966		Nicholas Riehl	1
1967		Norman Obando	1
1968		Nur	1
1969		O. Canul	1
1970		O.M. Montiel	1
1971		O.S. Ribas	1
1972		Octave Caille	1
1973		Odoardo Beccari	1
1974		Ole A. Kolstad	1
1975		Olof (Peter) Swartz	1
1976		Orlando Zagatto	1
1977		Oscar Martins	1
1978		Oscar Neumann	1
1979		Osmarino P. Monteiro	1
1980		Otto Albrecht Leistner	1
1981		Otto Karl Siegfried Passarge	1
1982		Otto Warburg	1
1983		Otto Wilhelm Sonder	1
1984		P. Evano	1
1985		P. Kamb	1
1986		P. Krieger	1
1987		P. Krook	1
1988		P. L. Comanor	1
1989		P. Natividad	1
1990		P. Offerman	1
1991		P. R. Sakya	1
1992		P.A. Johnstone	1
1993		P.E. Galpin	1
1994		P.M. Daniel	1
1995		P.M. Kamb	1
1996		P.P. Wan	1
1997		Pablo Hidalgo	1
1998		Parham	1
1999		Patricia Magaña Rueda	1
[truncated: 227 more rows]
